# Supplementary material for: Blood Plasma Biomarkers for Woody Breast Disease in Commercial Broilers
Source: Front Physiol. 2021 Jul 22;12:712694. doi: 10.3389/fphys.2021.712694 (PMC8339902; doi:10.3389/fphys.2021.712694)
Supplement: Supplementary file 1 [file Table_1.XLSX]

## Sheet: Sheet2
4wks	WB-Con			8wks	WB-Con
Metabolites	Log2FC	P-value		Metabolites	Log2FC	P-value
3-hydroxybutyric acid	1.5734	0.0152986		fucose	-0.259205	0.00364101
lysine	1.35845	0.0263677		1,5-anhydroglucitol	-0.276753	0.0238776
uridine	1.29124	0.0228426		gluconic acid lactone	-0.317859	0.0438135
2-aminobutyric acid	0.992872	0.0362008		nicotinamide	-0.354492	0.0261004
xylonic acid isomer	-0.298094	0.0479072		oxoproline	-0.392237	0.00641094
cystine	-0.332767	0.0448019		fumaric acid	-0.401288	0.0473203
alanine	-0.373975	0.0468726		arachidic acid	-0.4353	0.0402913
ornithine	-0.454016	0.0461397		threitol	-0.435864	0.00569084
5'-deoxy-5'-methylthioadenosine	-0.509722	0.0251502		pinitol	-0.454794	0.0328496
allantoic acid	-0.510575	0.0369217		xylonic acid	-0.524825	0.0258394
guanidinosuccinate	-0.520643	0.045035		saccharic acid	-0.527055	0.0358741
phenylalanine	-0.535534	0.0388721		mucic acid	-0.607686	0.0319532
isothreonic acid	-0.550444	0.00824912		galactinol	-0.652764	0.0438393
citrulline	-0.665784	0.0341866		erythronic acid	-0.789423	0.0418379
adenosine-5-monophosphate	-0.670275	0.0370802		beta-gentiobiose	-0.820056	0.0326072
threitol	-0.71313	0.0158573		methylmaleic acid	-0.895923	0.0019107
erythrose	-0.733639	0.0474053		anthranilic acid	-0.990027	0.0011045
2-piperidinobenzonitrile	-0.798787	0.0335775		raffinose	-1.06839	0.0491422
isoribose	-0.804347	0.0455565		alloxanoic acid	-1.08	0.0419643
hypoxanthine	-0.822496	0.0323607
tyrosine	-0.838401	0.00592997
oxalic acid	-0.893214	0.0480222
2-deoxypentitol	-0.894644	0.0215694
mucic acid	-1.05411	0.0369215
asparagine	-1.07804	0.0364958
orotic acid	-1.21424	0.0078199
pentitol	-1.24047	0.035627
xanthine	-1.29368	0.0105412
xylonic acid	-1.29649	0.0273511
butane-2,3-diol	-1.35542	0.0406181
pinitol	-1.63061	0.0450469
beta-gentiobiose	-2.72139	0.0345921
raffinose	-3.26258	0.0441136
